# Supplementary material for: Identification of Metabolism-Related Hub Genes in Heart Failure via Comprehensive Transcriptome Analysis
Source: Genes (Basel). 2025 Mar 3;16(3):305. doi: 10.3390/genes16030305 (PMC11941980; doi:10.3390/genes16030305)
Supplement: Supplementary file 1 [file genes-16-00305-s001.zip]

Archive with 1 entries (1 files):
- genes-3483348-supplementary.pdf
